# Supplementary material for: Humoral Response to the Third Dose of SARS-CoV-2 Vaccine Among Dialysis Patients: A Breakthrough Infection Case–Control Study
Source: Vaccines (Basel). 2025 Sep 1;13(9):935. doi: 10.3390/vaccines13090935 (PMC12474067; doi:10.3390/vaccines13090935)
Supplement: Supplementary file 1 [file vaccines-13-00935-s001.zip]

Archive with 1 entries (1 files):
- vaccines-3760050-supplementary.pdf
